# Supplementary material for: Antibiofilm Efficacy of the Pseudomonas aeruginosa Pbunavirus vB_PaeM-SMS29 Loaded onto Dissolving Polyvinyl Alcohol Microneedles
Source: Viruses. 2022 May 5;14(5):964. doi: 10.3390/v14050964 (PMC9143888; doi:10.3390/v14050964)
Supplement: Supplementary file 1 [file viruses-14-00964-s001.zip]

Archive with 1 entries (1 files):
- viruses-1697135-supplementary.pdf
